# Supplementary material for: How Different Are Industrial, Artisanal and Homemade Soft Breads?
Source: Foods. 2022 May 19;11(10):1484. doi: 10.3390/foods11101484 (PMC9140824; doi:10.3390/foods11101484)
Supplement: Supplementary file 1 [file foods-11-01484-s001.zip]

Archive with 1 entries (1 files):
- foods-1711810-Supplementary.pdf
